# Supplementary material for: Prediction of Liver Weight Recovery by an Integrated Metabolomics and Machine Learning Approach After 2/3 Partial Hepatectomy
Source: Front Pharmacol. 2021 Nov 30;12:760474. doi: 10.3389/fphar.2021.760474 (PMC8669962; doi:10.3389/fphar.2021.760474)
Supplement: Supplementary file 7 [file DataSheet1.xlsx]

## Sheet: Identification
ID	Rt	m/z
3-HYDROXYPYRIDINE	4.69	152
PYRUVIC ACID	4.855	174
LACTIC ACID	4.995	219
alpha-Hydroxyisobutyric acid	5.045	131
M165T5	5.045	165
Glycolic acid	5.165	177
M98T5	5.305	98
Alanine	5.48	116
Glycine	5.645	102
2-HYDROXYBUTYRIC ACID	5.745	131
OXALIC ACID-DITMS	5.77	219
Ethanedioic acid	5.88	220
M185T6	6.03	185
3-Hydroxybutyric acid	6.065	191
3-Hydroxyisobutyric acid	6.075	177
Butanoic acid	6.125	145
2-Aminobutanoic acid	6.195	130
Urea-3TMS	6.315	261
M228T6	6.55	228
Valine	6.61	144
M231T6	6.645	231
Urea-2TMS	6.765	189
Glyceraldehyde	6.92	173
M157T6	6.955	157
N-Methyltrifluoroacetamide	6.975	184
Ethanolamine	7.055	174
Leucine	7.09	158
Phosphate	7.115	314
M181T7	7.18	181
Isoleucine	7.27	218
PROLINE 2TMS	7.305	142
M256T7	7.34	256
Glycine	7.385	174
M215T7	7.475	215
Glyceric acid	7.565	292
M285T7	7.61	285
Fumaric acid	7.63	245
Serine	7.79	218
GLUTAMIC ACID TRITMS	7.83	156
4-Aminobutanoic acid, 3TMS	7.83	174
M288T7	7.885	288
Threonine	7.995	219
3-Aminoisobutyric acid, 3TMS	8.065	174
Tromethamine	8.155	234
beta.-Alanine	8.27	290
Phenylethanolamine tritms	8.455	174
BETA.-AMINOISOBUTYRIC ACID-TRITMS	8.515	248
M254T8	8.555	254
Aminomalonic acid	8.58	320
L-Aspartic acid, 3TMS	8.605	232
Malic acid	8.68	233
M180T8	8.81	180
Tromethamine, 4TMS	8.865	306
Methionine	8.895	176
L-Aspartic acid, 3TMS derivative	8.895	232
Proline	8.93	156
Hydroxyproline	8.945	232
M314T9	9.01	314
THREONIC ACID	9.18	292
2-KETOGLUTARIC ACID	9.225	198
M216T9	9.3	216
M211T9	9.4	211
L-Ornithine, 3TMS	9.475	142
Glutamic acid	9.505	246
Phenylalanine	9.59	218
M283T9	9.675	283
3-Ureidopropionic acid	9.75	261
PYROPHOSPHATE	9.825	451
Fructose	9.915	307
M173T9	9.97	173
M304T10	10.11	304
M241T10	10.27	241
Ornithine 3TMS	10.305	348
Phosphoric acid	10.37	357
L-Glutamine	10.405	245
Homoserine	10.59	218
Citric acid-4TMS	10.68	273
Lysine	10.85	174
1,5-Anhydrohexitol	10.885	217
LYXOSE	11.02	307
ALLOXANIC ACID	11.075	331
Glucose	11.1	319
Rhamnose	11.125	204
RIBITOL	11.17	291
L-Lysine	11.21	317
MANNOSE	11.275	205
L-Tyrosine-3TMS	11.31	218
GLUCITOL	11.38	319
MALTOSE	11.435	361
Mannonic acid, .gamma.-lactone	11.53	217
Palmitelaidic acid, TMS	11.66	311
Palmitic Acid,TMS	11.745	313
2-DEOXYGALACTOSE	11.79	319
ALLANTOIN	11.95	259
Uric acid-4TMS	12.12	441
Myo-Inositol	12.145	318
Linoelaidic acid	12.55	337
Oleic Acid	12.56	339
9-Octadecenoic acid	12.585	339
Stearic acid	12.66	341
L-Tryptophan	12.695	202
M131T12	12.855	131
D-GLUCOSE-6-PHOSPHATE	13.195	387
Arachidonic acid	13.25	150
M315T13	13.285	315
M129T13	13.325	129
11-EICOSAENOIC ACID	13.41	367
Carbamic acid	13.605	58
M174T13	13.7	174
Oleanitrile	13.76	136
Doconexent	14.035	117
1-Monopalmitin	14.115	371
1-MONOOLEIN	14.86	397
1-MONOSTEARIN	14.955	399
M207T15	15	207
M227T16	16.295	227
VE	17.415	502
CHOLESTEROL	17.68	458

## Sheet: Original data
Group	Liver	3-HYDROXYPYRIDINE	PYRUVIC ACID	LACTIC ACID	alpha-Hydroxyisobutyric acid	M165T5	Glycolic acid	M98T5	Alanine	Glycine	2-hydroxybutyric acid	OXALIC ACID-DITMS	Ethanedioic acid	M185T6	3-Hydroxybutyric acid	3-Hydroxyisobutyric acid	Butanoic acid	2-Aminobutanoic acid	Urea-3TMS	M228T6	Valine	M231T6	Urea-2TMS	Glyceraldehyde	M157T6	N-Methyltrifluoroacetamide	Ethanolamine	Leucine	Phosphate	M181T7	Isoleucine	PROLINE 2TMS	M256T7	Glycine	M215T7	Glyceric acid	M285T7	Fumaric acid	Serine	GLUTAMIC ACID TRITMS	4-Aminobutanoic acid, 3TMS	M288T7	Threonine	3-Aminoisobutyric acid, 3TMS	Tromethamine	beta.-Alanine	Phenylethanolamine tritms	BETA.-AMINOISOBUTYRIC ACID-TRITMS	M254T8
Sham	0.0469657	257727	647617	7640523	87919	223557	71610	111711	6131718	466440	75142	14833	2736585	227104	386827	57746	159959	70219	33828	273287	3887992	35395	21388225	3407	1053794	303325	261036	3119080	2055585	190996	330237	343161	5941637	4282913	17823	22482	991502	250651	989011	17767	53526	145232	1032070	2956219	94688	91110	176778	43561	90088
Sham	0.0451681	275386	708964	7210629	78733	19964	81802	85493	6190851	399679	105018	12878	3046491	243818	1967165	54493	192027	88387	26875	297082	3644569	5927	20967799	6713	928893	213200	330269	2902152	2130125	136844	318016	671920	5762247	3985740	5990	27910	1012712	324826	802891	21576	50511	196177	977902	3263949	122373	89020	182849	44420	21686
Sham	0.0529965	249173	309078	5532307	87669	115733	86309	96595	3009882	378337	64837	9695	2969712	228066	276651	46345	344425	37719	25022	266717	1755046	27072	23420508	34949	902402	240018	199100	1232621	1285103	285534	152120	67870	5640685	2582674	7244	26374	964075	158384	415128	9182	0	71998	514584	2273991	119167	88612	137931	39654	54315
Sham	0.0457895	295668	517531	6921212	97063	243577	90097	119493	5092559	425554	89407	11811	4220504	265140	685606	53941	216834	72830	24701	320484	3816144	35198	22203878	7160	1114646	354825	235403	3106395	2148852	292406	345199	374233	6774048	3697392	18867	23890	1124382	245203	847023	30124	79508	175586	792690	3493513	104818	102389	206244	48732	107727
Sham	0.0482833	298183	569943	6124811	97182	13035	76982	90879	7172033	448961	97799	11513	3168523	240375	819229	56690	209304	98834	28063	281129	4808548	9332	23024138	2721	943883	219939	270342	4025534	2286618	147343	436160	1083595	5806008	4596237	4865	20351	1018389	291544	970966	39542	87096	186161	1088835	3234488	114850	91767	199736	39814	23527
Sham	0.0418099	199307	488301	6125512	75420	18334	95950	74885	4520034	245341	145286	6898	3399450	226557	1158359	77514	193585	69188	54828	266152	3670129	12971	27965167	13639	858137	175292	227694	2710743	1565839	70344	271846	643248	5664434	3440785	0	18673	974240	201791	776098	40452	28406	174655	841836	3241722	101929	71514	183057	38286	17455
6h	0.0228873	284008	430259	4183978	100792	90365	77911	94488	8171603	412160	638011	7483	3327516	227571	655801	148345	218757	357223	65838	275592	7174587	29859	21480026	3372	906971	279987	411314	6383258	1570626	351045	658413	836840	5719850	4916094	10139	18688	976635	266427	1274819	24767	39233	203806	1832345	3208283	75640	98019	192334	47548	61570
6h	0.0197861	272636	356149	5410909	98556	24865	129825	87091	7445097	494085	750065	6561	2773164	225593	1175995	122908	269712	310614	53915	272290	4552660	27675	24199814	13764	950815	243140	376487	4203415	2116727	169704	358114	821006	5714791	4412035	6127	17840	964692	360745	1034966	27298	64250	194527	1249583	3155626	111728	85935	191343	46685	32631
6h	0.0189415	280050	373678	4214169	80930	22962	122600	81969	7492617	439771	372769	0	3325271	229700	656043	111483	284761	297003	80600	258804	4926030	18486	26995492	5264	924971	229439	394366	4466581	1999316	170332	333354	875254	5519000	4992435	5529	17993	948188	256868	1269257	84995	64489	192332	1461655	3217199	89920	89759	180075	46682	32510
6h	0.0184461	195708	447149	5224319	82795	9416	116225	76869	5527434	305900	469544	7239	3598689	237260	1129327	114814	205228	201705	49599	288010	4239613	13005	25856523	3161	868027	174710	425021	3781370	1470076	61486	344803	879122	5764965	4965653	3658	21349	944565	186048	939793	45729	0	212450	1205506	3239837	91662	86086	185410	43492	12644
6h	0.0200803	284766	406227	4384812	87755	113724	117073	92381	7382624	442409	501347	9304	3004714	222901	961133	136872	199116	271759	50987	265782	4821643	37329	21469060	4589	962151	286769	399238	4305565	1643417	340740	379724	556033	5341677	4470650	11458	17839	911079	341834	1085916	34448	57145	190570	1336443	3107959	78390	82613	180968	45155	46397
6h	0.0179876	241979	404743	4292919	65261	20581	103784	79033	5664969	385546	642380	0	3309905	216536	1169507	126954	224025	222280	43205	256972	3889563	29254	26385296	0	881272	214217	362963	3338290	1780070	134545	346418	667624	5273551	3787900	5092	15425	880814	289180	826337	26538	43985	166032	1075064	2907417	94030	93831	164897	39332	19536
36h	0.02	263424	922147	5916511	186848	166241	131336	107845	8875415	360194	331725	13614	3343387	259949	648244	75405	247763	217256	76131	280860	3955057	20323	22407110	13312	1020470	299859	357452	3382367	1293800	232044	332582	904670	6082150	4529696	10616	20438	979314	213001	1324703	26361	50124	220443	2049863	3379673	64065	81502	206274	48458	79156
36h	0.0218182	356527	1087244	8295741	166119	231732	148171	113066	10862206	618610	388274	8167	1298184	245434	338103	98120	418144	292253	83007	291158	4010457	48381	26097541	8997	961272	338052	496399	2972950	1795942	314896	371824	2032272	6060823	6244025	9953	26103	1018016	298386	1271007	27766	84447	195906	2440694	3275224	106489	90998	184437	39490	73209
36h	0.0235294	310721	729361	5415800	255294	175575	79035	108360	7664877	717728	813745	0	2273065	237709	594320	132204	627185	355110	23262	284760	3096068	27508	33417546	25438	892291	265032	362994	2180989	1316486	330748	231353	402542	5951444	4961929	8136	33333	967365	215805	929925	14797	58927	94393	2340439	2598196	122459	79116	149734	48410	59486
36h	0.0233559	341433	729891	5660122	178784	165568	60973	94524	9429580	371351	1130352	7832	3314825	221446	1090599	107749	274073	444800	70487	257235	4234390	30042	26016544	2333	1041416	229726	451137	3472469	2603721	279859	306110	1130677	5470270	3630130	17193	21774	927922	338353	1184010	25821	66639	195082	1880323	3182895	92845	86305	189556	45779	51704
36h	0.0240275	293840	604530	5062471	123222	182388	102769	95650	5872302	365791	207870	14241	2857408	220710	675757	50669	141519	138989	149132	272277	1711073	33093	27122870	3841	949430	260907	380009	744638	2134242	297024	171825	539888	5449645	3729823	11780	26042	908023	191737	487962	49849	53534	175858	1033339	2948906	52362	97287	179490	41592	68968
36h	0.0238521	238990	491762	5631474	86987	116421	107852	104733	8076205	719088	184864	7485	2887706	226074	319206	79735	128161	139455	16359	276374	4354111	27265	21212682	46155	852071	295585	260382	3206495	1464809	343068	347604	789329	5812385	5131575	5151	31273	932937	176407	1392602	11233	42094	116335	1813080	2717959	91808	77481	149639	36813	55444
72h	0.0381437	285181	387840	5304485	57157	130854	121497	96824	3104189	378467	184102	10879	2641828	233099	514618	57273	154345	71445	26604	289622	2251152	28515	29070637	17816	886209	266488	301215	1829051	2063401	313720	231048	267035	5762281	3439266	6282	36758	976397	154071	450751	10962	0	123341	744379	2835843	107184	89660	161091	41700	52365
72h	0.036105	274865	850640	6749779	53108	12297	112666	80252	6843636	419748	148054	9660	3555290	236547	474524	51596	189967	116433	66847	276155	3876689	10649	22037447	5499	933212	223458	287125	3324024	2295211	162041	361498	1276031	5816744	4268033	5147	23636	1041722	269788	917984	38637	75974	227515	1048465	3250661	93075	81773	209358	43207	27874
72h	0.0361675	266738	340685	5249881	40431	51623	85863	91545	4369086	470524	156325	8114	3231015	230747	303067	76169	252391	95246	12121	289245	3232717	18735	21924564	28375	871336	268288	221423	2716839	1976288	311393	292421	473033	5720864	4476418	5293	33853	990044	176879	741717	16619	58437	144768	1059399	2880850	135958	81915	171894	41838	40627
72h	0.0327074	284605	725899	4897663	45900	118335	81608	96909	3280703	369992	314527	0	4060552	226714	1359481	80643	205512	103111	40564	252437	2833295	31224	18496086	0	977748	288010	393889	2016958	1847702	242246	328973	392888	5485033	4393912	16247	18595	948248	266654	414525	17436	57834	182082	716310	2913837	90183	75452	181941	38967	71362
72h	0.0392052	270609	507567	5620537	48451	121954	97926	104182	3379183	468307	150415	9326	3021685	227924	406548	56502	196555	72388	12610	271153	2577990	28640	23067681	19638	949116	298019	239117	2122913	1638813	267651	242411	279205	5555209	3433605	9607	26432	980171	169036	573733	8561	46606	87622	848789	2401858	99895	79907	156966	40844	58479
72h	0.0305523	303953	294337	7454265	102215	56404	108240	96539	6824430	432209	200111	8663	4127314	257407	325894	107864	230456	107795	21352	297796	5231208	23505	25178232	41745	960694	294273	236536	3971867	1828328	283868	430283	809429	6241363	3829129	4851	28104	985152	185851	1108337	22003	56138	145888	1547479	3222789	130395	84725	183713	43403	42437
168h	0.0449974	278536	461864	6865377	59093	61007	130550	97613	5304168	361516	108806	5420	4260412	235708	225962	41868	214279	87077	59791	260547	3451784	29621	22930615	5339	1000396	293242	355353	2749827	1530468	347892	319769	546306	5554985	3549065	11905	15997	931591	181955	542106	78623	47008	197045	745298	3281979	76034	84119	190459	43372	69244
168h	0.038706	254430	595945	7037307	85047	9333	91487	79795	5001287	276671	76997	5242	3282414	234771	287966	47753	237770	87766	50268	267500	3147976	16288	26137095	8742	958768	171872	327532	2121409	1989467	88246	339106	1042606	5937022	3325023	3572	22678	1015321	233711	442905	198265	58051	216422	724147	3341611	109804	83620	182630	44151	13973
168h	0.043573	255000	317123	8205080	46113	170073	119523	106890	4735720	303918	83653	10656	3099527	227868	297797	54475	224067	74539	66023	262892	2970911	30722	24486810	54502	974818	278292	273706	2256233	1252462	262462	290930	477768	5642170	3052842	14632	21497	952930	219815	495967	35218	61469	197311	722135	2958180	64239	80777	188322	47003	74689
168h	0.038105	247897	348380	7999646	86107	20512	145580	90328	5030826	437482	112794	0	2955385	259394	377115	81731	236873	68123	11245	315567	3528419	7863	27918973	58486	929021	199363	304846	3268695	1961247	101096	347844	847723	6328453	4408235	2724	31876	1098735	182586	583167	26932	49374	144410	936492	3182677	152601	99094	188318	45683	21464
168h	0.03865	319071	438672	8116293	56755	147268	137046	121073	5757667	378489	124924	9386	3058300	250180	356794	114609	300891	72119	47902	312801	4342193	39155	25760338	46539	1102869	306012	286858	3545191	1648300	310983	397196	692356	6338044	3812726	13000	31218	1019271	266127	714466	93149	91792	191861	877770	3359161	89866	99098	197484	45279	76201
168h	0.041	235102	563748	5883490	83273	160219	110367	90716	6093758	372283	326091	11459	3541098	188036	583944	79517	233269	164431	49490	251006	3755778	32051	22085806	10537	841817	250583	287703	2931888	1655717	289439	333025	623897	5101736	4206973	15849	23821	877912	242651	839789	40387	0	166481	1193190	2686492	79027	78928	163014	36778	77836
[truncated: 70 more columns]

## Sheet: varimp_lasso
	Overall
3-HYDROXYPYRIDINE	14.7999
PYRUVIC ACID	38.5144
LACTIC ACID	51.237
alpha-Hydroxyisobutyric acid	27.5453
M165T5	3.3085
Glycolic acid	26.2402
M98T5	8.63609
Alanine	52.9981
Glycine	19.0872
2-HYDROXYBUTYRIC ACID	100
OXALIC ACID	43.7091
Ethanedioic acid	31.3743
M185T6	27.2503
3-Hydroxybutyric acid	34.5743
3-Hydroxyisobutyric acid	71.1055
Butanoic acid	21.6877
2-Aminobutanoic acid	99.8782
Urea-3TMS	39.0798
M228T6	14.1428
Valine	35.9184
M231T6	22.5457
Urea-2TMS	34.5736
Glyceraldehyde	12.4193
M157T6	11.4717
N-Methyltrifluoroacetamide	1.97814
Ethanolamine	75.8184
Leucine	37.5857
Phosphate	17.3559
M181T7	10.1649
Isoleucine	27.6767
PROLINE-2TMS	44.6356
M256T7	31.1805
Glycine-2TMS	56.6711
M215T7	22.0179
Glyceric acid	17.0244
M285T7	25.0536
Fumaric acid	28.866
Serine	48.7343
GLUTAMIC ACID-3TMS	24.266
4-Aminobutanoic acid	15.796
M288T7	19.3087
Threonine	74.0532
3-Aminoisobutyric acid	27.2661
Tromethamine	15.4072
beta-Alanine	16.0582
Phenylethanolamine	12.1192
BETA-AMINOISOBUTYRIC ACID	12.6081
M254T8	13.7671
Aminomalonic acid	27.8457
Aspartic acid-3TMS	22.1716
Malic acid	32.4106
M180T8	15.168
Tromethamine-4TMS	18.1594
Methionine	29.151
Aspartic acid	46.3828
Proline	24.665
Hydroxyproline	51.6247
M314T9	30.9274
THREONIC ACID	55.6801
2-KETOGLUTARIC ACID	27.1533
M216T9	13.2063
M211T9	22.0855
M142T9	23.2494
Glutamic acid	41.4413
Phenylalanine	93.8116
M283T9	21.2262
3-Ureidopropionic acid	58.6055
PYROPHOSPHATE	5.19437
Fructose	11.0169
M173T9	27.1549
M304T10	34.4819
M241T10	14.6161
Ornithine	99.4599
Phosphoric acid	55.4043
Glutamine	7.22902
Homoserine	6.78871
Citric acid	34.4557
M174T10	67.7502
1,5-Anhydrohexitol	15.4685
LYXOSE	61.2421
ALLOXANIC ACID	63.2389
Glucose	68.5223
Rhamnose	0
RIBITOL	39.5618
Lysine	84.1783
MANNOSE	39.9576
Tyrosine	45.7523
GLUCITOL	63.9046
MALTOSE	40.201
Mannonic acid, gamma-lactone	47.3294
Palmitelaidic acid	61.3728
Palmitic Acid	62.4896
2-DEOXYGALACTOSE	48.5755
ALLANTOIN	36.7074
Uric acid	39.1178
Myo-Inositol	61.7352
Linoelaidic acid	51.0771
Oleic Acid	64.2918
9-Octadecenoic acid	36.7143
Stearic acid	15.627
Tryptophan	37.4256
M131T12	16.9378
D-GLUCOSE-6-PHOSPHATE	32.7383
Arachidonic acid	41.6247
M315T13	12.2658
M129T13	11.4247
11-EICOSAENOIC ACID	16.386
Carbamic acid	18.7987
M174T13	34.7788
M136T13	10.373
Doconexent	26.8613
1-Monopalmitin	29.588
1-MONOOLEIN	15.2277
1-MONOSTEARIN	21.5466
M207T15	6.54392
M227T16	15.6328
VE	20.027
CHOLESTEROL	35.6805

## Sheet: varimp_pls
	Overall
`3-HYDROXYPYRIDINE`	16.3402
`PYRUVIC ACID`	18.2364
`LACTIC ACID`	59.9906
`alpha-Hydroxyisobutyric acid`	50.3369
M165T5	3.91613
`Glycolic acid`	28.6372
M98T5	18.8962
Alanine	70.2042
Glycine	34.2062
`2-HYDROXYBUTYRIC ACID`	85.2468
`OXALIC ACID`	42.153
`Ethanedioic acid`	25.1245
M185T6	10.8908
`3-Hydroxybutyric acid`	25.8605
`3-Hydroxyisobutyric acid`	88.3627
`Butanoic acid`	21.884
`2-Aminobutanoic acid`	92.7369
`Urea-3TMS`	47.7822
M228T6	18.1187
Valine	45.5399
M231T6	20.9701
`Urea-2TMS`	27.4019
Glyceraldehyde	25.4507
M157T6	21.162
`N-Methyltrifluoroacetamide`	0.420774
Ethanolamine	85.1301
Leucine	46.1922
Phosphate	6.54954
M181T7	7.24639
Isoleucine	27.558
`PROLINE-2TMS`	46.6505
M256T7	23.0714
`Glycine-2TMS`	68.7583
M215T7	15.0913
`Glyceric acid`	23.2455
M285T7	48.0436
`Fumaric acid`	33.4443
Serine	69.6447
`GLUTAMIC ACID-3TMS`	6.26761
`4-Aminobutanoic acid`	8.22998
M288T7	29.9346
Threonine	80.895
`3-Aminoisobutyric acid`	16.3173
Tromethamine	31.0894
`beta-Alanine`	3.29294
Phenylethanolamine	3.82523
`BETA-AMINOISOBUTYRIC ACID`	23.1927
M254T8	18.8298
`Aminomalonic acid`	34.5949
`Aspartic acid-3TMS`	29.9457
`Malic acid`	20.3102
M180T8	2.53291
`Tromethamine-4TMS`	7.47303
Methionine	42.2389
`Aspartic acid`	55.943
Proline	41.9089
Hydroxyproline	65.6738
M314T9	0.903776
`THREONIC ACID`	64.9979
`2-KETOGLUTARIC ACID`	52.9655
M216T9	21.9913
M211T9	35.4671
M142T9	45.7153
`Glutamic acid`	62.9138
Phenylalanine	82.4579
M283T9	1.36361
`3-Ureidopropionic acid`	28.5736
PYROPHOSPHATE	3.48392
Fructose	8.72517
M173T9	8.04268
M304T10	0
M241T10	21.8228
Ornithine	100
`Phosphoric acid`	74.618
Glutamine	12.261
Homoserine	20.6886
`Citric acid`	31.8208
M174T10	77.4081
`1,5-Anhydrohexitol`	41.671
LYXOSE	79.9887
`ALLOXANIC ACID`	6.27718
Glucose	78.8339
Rhamnose	16.9412
RIBITOL	58.8284
Lysine	84.7511
MANNOSE	56.1988
Tyrosine	61.2137
GLUCITOL	62.3617
MALTOSE	61.3546
`Mannonic acid, gamma-lactone`	63.4632
`Palmitelaidic acid`	47.255
`Palmitic Acid`	30.3425
`2-DEOXYGALACTOSE`	52.0474
ALLANTOIN	21.3628
`Uric acid`	25.2775
`Myo-Inositol`	60.8365
`Linoelaidic acid`	50.843
`Oleic Acid`	42.298
`9-Octadecenoic acid`	32.6063
`Stearic acid`	24.8792
Tryptophan	47.3419
M131T12	12.9568
`D-GLUCOSE-6-PHOSPHATE`	10.4256
`Arachidonic acid`	7.46561
M315T13	19.31
M129T13	5.00397
`11-EICOSAENOIC ACID`	25.2341
`Carbamic acid`	5.42127
M174T13	39.5517
M136T13	15.5887
Doconexent	8.24389
`1-Monopalmitin`	15.1689
`1-MONOOLEIN`	25.1505
`1-MONOSTEARIN`	27.7273
M207T15	1.95988
M227T16	6.40668
VE	38.9457
CHOLESTEROL	45.8774

## Sheet: varimp_pcr
	Overall
3-HYDROXYPYRIDINE	14.7999
PYRUVIC ACID	38.5144
LACTIC ACID	51.237
alpha-Hydroxyisobutyric acid	27.5453
M165T5	3.3085
Glycolic acid	26.2402
M98T5	8.63609
Alanine	52.9981
Glycine	19.0872
2-HYDROXYBUTYRIC ACID	100
OXALIC ACID	43.7091
Ethanedioic acid	31.3743
M185T6	27.2503
3-Hydroxybutyric acid	34.5743
3-Hydroxyisobutyric acid	71.1055
Butanoic acid	21.6877
2-Aminobutanoic acid	99.8782
Urea-3TMS	39.0798
M228T6	14.1428
Valine	35.9184
M231T6	22.5457
Urea-2TMS	34.5736
Glyceraldehyde	12.4193
M157T6	11.4717
N-Methyltrifluoroacetamide	1.97814
Ethanolamine	75.8184
Leucine	37.5857
Phosphate	17.3559
M181T7	10.1649
Isoleucine	27.6767
PROLINE-2TMS	44.6356
M256T7	31.1805
Glycine-2TMS	56.6711
M215T7	22.0179
Glyceric acid	17.0244
M285T7	25.0536
Fumaric acid	28.866
Serine	48.7343
GLUTAMIC ACID-3TMS	24.266
4-Aminobutanoic acid	15.796
M288T7	19.3087
Threonine	74.0532
3-Aminoisobutyric acid	27.2661
Tromethamine	15.4072
beta-Alanine	16.0582
Phenylethanolamine	12.1192
BETA-AMINOISOBUTYRIC ACID	12.6081
M254T8	13.7671
Aminomalonic acid	27.8457
Aspartic acid-3TMS	22.1716
Malic acid	32.4106
M180T8	15.168
Tromethamine-4TMS	18.1594
Methionine	29.151
Aspartic acid	46.3828
Proline	24.665
Hydroxyproline	51.6247
M314T9	30.9274
THREONIC ACID	55.6801
2-KETOGLUTARIC ACID	27.1533
M216T9	13.2063
M211T9	22.0855
M142T9	23.2494
Glutamic acid	41.4413
Phenylalanine	93.8116
M283T9	21.2262
3-Ureidopropionic acid	58.6055
PYROPHOSPHATE	5.19437
Fructose	11.0169
M173T9	27.1549
M304T10	34.4819
M241T10	14.6161
Ornithine	99.4599
Phosphoric acid	55.4043
Glutamine	7.22902
Homoserine	6.78871
Citric acid	34.4557
M174T10	67.7502
1,5-Anhydrohexitol	15.4685
LYXOSE	61.2421
ALLOXANIC ACID	63.2389
Glucose	68.5223
Rhamnose	0
RIBITOL	39.5618
Lysine	84.1783
MANNOSE	39.9576
Tyrosine	45.7523
GLUCITOL	63.9046
MALTOSE	40.201
Mannonic acid, gamma-lactone	47.3294
Palmitelaidic acid	61.3728
Palmitic Acid	62.4896
2-DEOXYGALACTOSE	48.5755
ALLANTOIN	36.7074
Uric acid	39.1178
Myo-Inositol	61.7352
Linoelaidic acid	51.0771
Oleic Acid	64.2918
9-Octadecenoic acid	36.7143
Stearic acid	15.627
Tryptophan	37.4256
M131T12	16.9378
D-GLUCOSE-6-PHOSPHATE	32.7383
Arachidonic acid	41.6247
M315T13	12.2658
M129T13	11.4247
11-EICOSAENOIC ACID	16.386
Carbamic acid	18.7987
M174T13	34.7788
M136T13	10.373
Doconexent	26.8613
1-Monopalmitin	29.588
1-MONOOLEIN	15.2277
1-MONOSTEARIN	21.5466
M207T15	6.54392
M227T16	15.6328
VE	20.027
CHOLESTEROL	35.6805

## Sheet: varimp_svm
	Overall
3-HYDROXYPYRIDINE	14.7999
PYRUVIC ACID	38.5144
LACTIC ACID	51.237
alpha-Hydroxyisobutyric acid	27.5453
M165T5	3.3085
Glycolic acid	26.2402
M98T5	8.63609
Alanine	52.9981
Glycine	19.0872
2-HYDROXYBUTYRIC ACID	100
OXALIC ACID	43.7091
Ethanedioic acid	31.3743
M185T6	27.2503
3-Hydroxybutyric acid	34.5743
3-Hydroxyisobutyric acid	71.1055
Butanoic acid	21.6877
2-Aminobutanoic acid	99.8782
Urea-3TMS	39.0798
M228T6	14.1428
Valine	35.9184
M231T6	22.5457
Urea-2TMS	34.5736
Glyceraldehyde	12.4193
M157T6	11.4717
N-Methyltrifluoroacetamide	1.97814
Ethanolamine	75.8184
Leucine	37.5857
Phosphate	17.3559
M181T7	10.1649
Isoleucine	27.6767
PROLINE-2TMS	44.6356
M256T7	31.1805
Glycine-2TMS	56.6711
M215T7	22.0179
Glyceric acid	17.0244
M285T7	25.0536
Fumaric acid	28.866
Serine	48.7343
GLUTAMIC ACID-3TMS	24.266
4-Aminobutanoic acid	15.796
M288T7	19.3087
Threonine	74.0532
3-Aminoisobutyric acid	27.2661
Tromethamine	15.4072
beta-Alanine	16.0582
Phenylethanolamine	12.1192
BETA-AMINOISOBUTYRIC ACID	12.6081
M254T8	13.7671
Aminomalonic acid	27.8457
Aspartic acid-3TMS	22.1716
Malic acid	32.4106
M180T8	15.168
Tromethamine-4TMS	18.1594
Methionine	29.151
Aspartic acid	46.3828
Proline	24.665
Hydroxyproline	51.6247
M314T9	30.9274
THREONIC ACID	55.6801
2-KETOGLUTARIC ACID	27.1533
M216T9	13.2063
M211T9	22.0855
M142T9	23.2494
Glutamic acid	41.4413
Phenylalanine	93.8116
M283T9	21.2262
3-Ureidopropionic acid	58.6055
PYROPHOSPHATE	5.19437
Fructose	11.0169
M173T9	27.1549
M304T10	34.4819
M241T10	14.6161
Ornithine	99.4599
Phosphoric acid	55.4043
Glutamine	7.22902
Homoserine	6.78871
Citric acid	34.4557
M174T10	67.7502
1,5-Anhydrohexitol	15.4685
LYXOSE	61.2421
ALLOXANIC ACID	63.2389
Glucose	68.5223
Rhamnose	0
RIBITOL	39.5618
Lysine	84.1783
MANNOSE	39.9576
Tyrosine	45.7523
GLUCITOL	63.9046
MALTOSE	40.201
Mannonic acid, gamma-lactone	47.3294
Palmitelaidic acid	61.3728
Palmitic Acid	62.4896
2-DEOXYGALACTOSE	48.5755
ALLANTOIN	36.7074
Uric acid	39.1178
Myo-Inositol	61.7352
Linoelaidic acid	51.0771
Oleic Acid	64.2918
9-Octadecenoic acid	36.7143
Stearic acid	15.627
Tryptophan	37.4256
M131T12	16.9378
D-GLUCOSE-6-PHOSPHATE	32.7383
Arachidonic acid	41.6247
M315T13	12.2658
M129T13	11.4247
11-EICOSAENOIC ACID	16.386
Carbamic acid	18.7987
M174T13	34.7788
M136T13	10.373
Doconexent	26.8613
1-Monopalmitin	29.588
1-MONOOLEIN	15.2277
1-MONOSTEARIN	21.5466
M207T15	6.54392
M227T16	15.6328
VE	20.027
CHOLESTEROL	35.6805

## Sheet: varimp_nnet
	Overall
3-HYDROXYPYRIDINE	22.2141
PYRUVIC ACID	7.78861
LACTIC ACID	73.4495
alpha-Hydroxyisobutyric acid	4.98334
M165T5	3.58324
Glycolic acid	59.171
M98T5	6.90523
Alanine	7.03112
Glycine	0
2-HYDROXYBUTYRIC ACID	20.4232
OXALIC ACID	20.9923
Ethanedioic acid	35.429
M185T6	30.445
3-Hydroxybutyric acid	48.6009
3-Hydroxyisobutyric acid	81.8145
Butanoic acid	44.8384
2-Aminobutanoic acid	16.8894
Urea-3TMS	54.9122
M228T6	24.9594
Valine	11.4761
M231T6	11.0971
Urea-2TMS	3.17449
Glyceraldehyde	2.32552
M157T6	15.8979
N-Methyltrifluoroacetamide	16.2743
Ethanolamine	45.3728
Leucine	10.1475
Phosphate	2.36951
M181T7	70.5636
Isoleucine	21.5576
PROLINE-2TMS	20.1461
M256T7	14.2985
Glycine-2TMS	59.4189
M215T7	7.31248
Glyceric acid	15.5438
M285T7	61.2074
Fumaric acid	5.67425
Serine	44.995
GLUTAMIC ACID-3TMS	8.36792
4-Aminobutanoic acid	47.0752
M288T7	20.591
Threonine	35.1724
3-Aminoisobutyric acid	12.9731
Tromethamine	48.5942
beta-Alanine	31.1299
Phenylethanolamine	8.58511
BETA-AMINOISOBUTYRIC ACID	8.16686
M254T8	15.1195
Aminomalonic acid	17.8554
Aspartic acid-3TMS	2.12549
Malic acid	13.0639
M180T8	5.48446
Tromethamine-4TMS	5.67977
Methionine	25.8963
Aspartic acid	6.69923
Proline	13.5028
Hydroxyproline	44.5406
M314T9	3.00337
THREONIC ACID	48.2989
2-KETOGLUTARIC ACID	29.1148
M216T9	47.2961
M211T9	20.2699
M142T9	4.95499
Glutamic acid	19.2377
Phenylalanine	35.0795
M283T9	38.7856
3-Ureidopropionic acid	63.1913
PYROPHOSPHATE	13.0566
Fructose	40.5981
M173T9	18.2603
M304T10	3.07689
M241T10	5.26401
Ornithine	82.9074
Phosphoric acid	88.8622
Glutamine	16.9756
Homoserine	18.3917
Citric acid	2.91721
M174T10	52.3367
1,5-Anhydrohexitol	19.2754
LYXOSE	9.07993
ALLOXANIC ACID	38.0829
Glucose	35.4944
Rhamnose	55.9887
RIBITOL	11.1353
Lysine	22.9833
MANNOSE	14.1996
Tyrosine	91.6643
GLUCITOL	83.8483
MALTOSE	5.01809
Mannonic acid, gamma-lactone	4.93449
Palmitelaidic acid	10.3199
Palmitic Acid	23.5607
2-DEOXYGALACTOSE	0.550402
ALLANTOIN	32.3486
Uric acid	8.15649
Myo-Inositol	100
Linoelaidic acid	62.2037
Oleic Acid	40.2651
9-Octadecenoic acid	26.2303
Stearic acid	9.24843
Tryptophan	2.6321
M131T12	1.26586
D-GLUCOSE-6-PHOSPHATE	11.8443
Arachidonic acid	8.14652
M315T13	73.9434
M129T13	4.49827
11-EICOSAENOIC ACID	8.06141
Carbamic acid	4.65715
M174T13	22.6378
M136T13	12.273
Doconexent	19.4677
1-Monopalmitin	54.5857
1-MONOOLEIN	46.7487
1-MONOSTEARIN	75.1949
M207T15	15.0459
M227T16	15.4194
VE	45.2805
CHOLESTEROL	4.10551

## Sheet: varimp_brnn
	Overall
3-HYDROXYPYRIDINE	14.7999
PYRUVIC ACID	38.5144
LACTIC ACID	51.237
alpha-Hydroxyisobutyric acid	27.5453
M165T5	3.3085
Glycolic acid	26.2402
M98T5	8.63609
Alanine	52.9981
Glycine	19.0872
2-HYDROXYBUTYRIC ACID	100
OXALIC ACID	43.7091
Ethanedioic acid	31.3743
M185T6	27.2503
3-Hydroxybutyric acid	34.5743
3-Hydroxyisobutyric acid	71.1055
Butanoic acid	21.6877
2-Aminobutanoic acid	99.8782
Urea-3TMS	39.0798
M228T6	14.1428
Valine	35.9184
M231T6	22.5457
Urea-2TMS	34.5736
Glyceraldehyde	12.4193
M157T6	11.4717
N-Methyltrifluoroacetamide	1.97814
Ethanolamine	75.8184
Leucine	37.5857
Phosphate	17.3559
M181T7	10.1649
Isoleucine	27.6767
PROLINE-2TMS	44.6356
M256T7	31.1805
Glycine-2TMS	56.6711
M215T7	22.0179
Glyceric acid	17.0244
M285T7	25.0536
Fumaric acid	28.866
Serine	48.7343
GLUTAMIC ACID-3TMS	24.266
4-Aminobutanoic acid	15.796
M288T7	19.3087
Threonine	74.0532
3-Aminoisobutyric acid	27.2661
Tromethamine	15.4072
beta-Alanine	16.0582
Phenylethanolamine	12.1192
BETA-AMINOISOBUTYRIC ACID	12.6081
M254T8	13.7671
Aminomalonic acid	27.8457
Aspartic acid-3TMS	22.1716
Malic acid	32.4106
M180T8	15.168
Tromethamine-4TMS	18.1594
Methionine	29.151
Aspartic acid	46.3828
Proline	24.665
Hydroxyproline	51.6247
M314T9	30.9274
THREONIC ACID	55.6801
2-KETOGLUTARIC ACID	27.1533
M216T9	13.2063
M211T9	22.0855
M142T9	23.2494
Glutamic acid	41.4413
Phenylalanine	93.8116
M283T9	21.2262
3-Ureidopropionic acid	58.6055
PYROPHOSPHATE	5.19437
Fructose	11.0169
M173T9	27.1549
M304T10	34.4819
M241T10	14.6161
Ornithine	99.4599
Phosphoric acid	55.4043
Glutamine	7.22902
Homoserine	6.78871
Citric acid	34.4557
M174T10	67.7502
1,5-Anhydrohexitol	15.4685
LYXOSE	61.2421
ALLOXANIC ACID	63.2389
Glucose	68.5223
Rhamnose	0
RIBITOL	39.5618
Lysine	84.1783
MANNOSE	39.9576
Tyrosine	45.7523
GLUCITOL	63.9046
MALTOSE	40.201
Mannonic acid, gamma-lactone	47.3294
Palmitelaidic acid	61.3728
Palmitic Acid	62.4896
2-DEOXYGALACTOSE	48.5755
ALLANTOIN	36.7074
Uric acid	39.1178
Myo-Inositol	61.7352
Linoelaidic acid	51.0771
Oleic Acid	64.2918
9-Octadecenoic acid	36.7143
Stearic acid	15.627
Tryptophan	37.4256
M131T12	16.9378
D-GLUCOSE-6-PHOSPHATE	32.7383
Arachidonic acid	41.6247
M315T13	12.2658
M129T13	11.4247
11-EICOSAENOIC ACID	16.386
Carbamic acid	18.7987
M174T13	34.7788
M136T13	10.373
Doconexent	26.8613
1-Monopalmitin	29.588
1-MONOOLEIN	15.2277
1-MONOSTEARIN	21.5466
M207T15	6.54392
M227T16	15.6328
VE	20.027
CHOLESTEROL	35.6805

## Sheet: varimp_rf
	Overall
3-HYDROXYPYRIDINE	0.0941524
PYRUVIC ACID	0.19788
LACTIC ACID	0.173781
alpha-Hydroxyisobutyric acid	1.3175
M165T5	0.0740844
Glycolic acid	0.42258
M98T5	0.066721
Alanine	0.13591
Glycine	0.0597919
2-HYDROXYBUTYRIC ACID	13.3279
OXALIC ACID	0.467783
Ethanedioic acid	0.880617
M185T6	0.10714
3-Hydroxybutyric acid	0.12481
3-Hydroxyisobutyric acid	0.555582
Butanoic acid	0.0172117
2-Aminobutanoic acid	28.7872
Urea-3TMS	0.0335473
M228T6	0.350293
Valine	0.677522
M231T6	0.0477532
Urea-2TMS	0.313398
Glyceraldehyde	0.154846
M157T6	0.113184
N-Methyltrifluoroacetamide	0.0163335
Ethanolamine	5.66909
Leucine	0.610324
Phosphate	0.0347304
M181T7	0.450591
Isoleucine	0.202112
PROLINE-2TMS	0.0467329
M256T7	0.32245
Glycine-2TMS	0.176499
M215T7	0.083047
Glyceric acid	0.175303
M285T7	0.136506
Fumaric acid	0.107746
Serine	0.498302
GLUTAMIC ACID-3TMS	0.234758
4-Aminobutanoic acid	0.0765256
M288T7	0.038851
Threonine	5.26756
3-Aminoisobutyric acid	0.057369
Tromethamine	0.0969502
beta-Alanine	0.167886
Phenylethanolamine	0.0183628
BETA-AMINOISOBUTYRIC ACID	0.0600791
M254T8	0.0568471
Aminomalonic acid	0.222273
Aspartic acid-3TMS	0.238692
Malic acid	0.161946
M180T8	0.0338724
Tromethamine-4TMS	0.0321575
Methionine	0.0819463
Aspartic acid	0.660272
Proline	0.0531486
Hydroxyproline	0.167513
M314T9	0.0744013
THREONIC ACID	0.381633
2-KETOGLUTARIC ACID	0.0824234
M216T9	0.259973
M211T9	0.155078
M142T9	0.282555
Glutamic acid	9.31998
Phenylalanine	29.033
M283T9	0.0813355
3-Ureidopropionic acid	0.686671
PYROPHOSPHATE	0.055699
Fructose	0.0944896
M173T9	0.0446697
M304T10	0.113701
M241T10	0.0195881
Ornithine	100
Phosphoric acid	3.50082
Glutamine	0.0508974
Homoserine	0.27784
Citric acid	0.405294
M174T10	0.850535
1,5-Anhydrohexitol	0
LYXOSE	0.162563
ALLOXANIC ACID	0.0825556
Glucose	0.982867
Rhamnose	0.243734
RIBITOL	0.433261
Lysine	13.0331
MANNOSE	0.1915
Tyrosine	0.332962
GLUCITOL	1.8367
MALTOSE	0.29231
Mannonic acid, gamma-lactone	0.0408308
Palmitelaidic acid	0.209415
Palmitic Acid	0.0313453
2-DEOXYGALACTOSE	0.203443
ALLANTOIN	0.169054
Uric acid	0.0880406
Myo-Inositol	1.43413
Linoelaidic acid	0.148953
Oleic Acid	0.0494026
9-Octadecenoic acid	0.101156
Stearic acid	0.342821
Tryptophan	0.292558
M131T12	0.478022
D-GLUCOSE-6-PHOSPHATE	0.320458
Arachidonic acid	0.179465
M315T13	0.0721766
M129T13	0.193243
11-EICOSAENOIC ACID	0.251484
Carbamic acid	0.481569
M174T13	0.12353
M136T13	1.01895
Doconexent	0.131625
1-Monopalmitin	0.137646
1-MONOOLEIN	0.223892
1-MONOSTEARIN	0.246325
M207T15	0.176187
M227T16	0.104527
VE	0.0386847
CHOLESTEROL	0.262797

## Sheet: varimp_xgbDART
	Overall
Ornithine	100
Ethanolamine	38.3902
2-HYDROXYBUTYRIC ACID	37.4009
Aspartic acid	15.9506
RIBITOL	4.98875
1-MONOSTEARIN	4.20379
ALLANTOIN	3.94071
THREONIC ACID	2.44528
3-Hydroxyisobutyric acid	1.62756
M314T9	1.16711
2-Aminobutanoic acid	1.03925
Homoserine	0.767214
Uric acid	0.700006
M136T13	0.566748
Myo-Inositol	0.450353
M315T13	0.448964
Glycolic acid	0.314288
M285T7	0.225144
M283T9	0.175742
Palmitelaidic acid	0.167179
ALLOXANIC ACID	0.150933
Phenylalanine	0.138679
1-Monopalmitin	0.125837
Tromethamine-4TMS	0.114439
Butanoic acid	0.0925323
3-HYDROXYPYRIDINE	0
PYRUVIC ACID	0
LACTIC ACID	0
alpha-Hydroxyisobutyric acid	0
M165T5	0
M98T5	0
Alanine	0
Glycine	0
OXALIC ACID	0
Ethanedioic acid	0
M185T6	0
3-Hydroxybutyric acid	0
Urea-3TMS	0
M228T6	0
Valine	0
M231T6	0
Urea-2TMS	0
Glyceraldehyde	0
M157T6	0
N-Methyltrifluoroacetamide	0
Leucine	0
Phosphate	0
M181T7	0
Isoleucine	0
PROLINE-2TMS	0
M256T7	0
Glycine-2TMS	0
M215T7	0
Glyceric acid	0
Fumaric acid	0
Serine	0
GLUTAMIC ACID-3TMS	0
4-Aminobutanoic acid	0
M288T7	0
Threonine	0
3-Aminoisobutyric acid	0
Tromethamine	0
beta-Alanine	0
Phenylethanolamine	0
BETA-AMINOISOBUTYRIC ACID	0
M254T8	0
Aminomalonic acid	0
Aspartic acid-3TMS	0
Malic acid	0
M180T8	0
Methionine	0
Proline	0
Hydroxyproline	0
2-KETOGLUTARIC ACID	0
M216T9	0
M211T9	0
M142T9	0
Glutamic acid	0
3-Ureidopropionic acid	0
PYROPHOSPHATE	0
Fructose	0
M173T9	0
M304T10	0
M241T10	0
Phosphoric acid	0
Glutamine	0
Citric acid	0
M174T10	0
1,5-Anhydrohexitol	0
LYXOSE	0
Glucose	0
Rhamnose	0
Lysine	0
MANNOSE	0
Tyrosine	0
GLUCITOL	0
MALTOSE	0
Mannonic acid, gamma-lactone	0
Palmitic Acid	0
2-DEOXYGALACTOSE	0
Linoelaidic acid	0
Oleic Acid	0
9-Octadecenoic acid	0
Stearic acid	0
Tryptophan	0
M131T12	0
D-GLUCOSE-6-PHOSPHATE	0
Arachidonic acid	0
M129T13	0
11-EICOSAENOIC ACID	0
Carbamic acid	0
M174T13	0
Doconexent	0
1-MONOOLEIN	0
M207T15	0
M227T16	0
VE	0
CHOLESTEROL	0
